# Supplementary material for: Synthesis and Evaluation of Metal Lipoate Adhesives
Source: Polymers (Basel). 2023 Jul 1;15(13):2921. doi: 10.3390/polym15132921 (PMC10347271; doi:10.3390/polym15132921)
Supplement: Supplementary file 1 [file polymers-15-02921-s001.zip]

Archive with 1 entries (1 files):
- polymers-2413458-supplementary.pdf
